# Supplementary material for: A Naturally Occurring Microhomology-Mediated Deletion of Three Genes in African Swine Fever Virus Isolated from Two Sardinian Wild Boars
Source: Viruses. 2022 Nov 14;14(11):2524. doi: 10.3390/v14112524 (PMC9693351; doi:10.3390/v14112524)
Supplement: Supplementary file 1 [file viruses-14-02524-s001.zip]

Archive with 1 entries (1 files):
- viruses-1978967-supplementary.pdf
